# Supplementary material for: Genome analysis reveals three genomospecies in Mycobacterium abscessus
Source: BMC Genomics. 2014 May 12;15(1):359. doi: 10.1186/1471-2164-15-359 (PMC4035080; doi:10.1186/1471-2164-15-359)
Supplement: Supplementary file 1 — Additional file 1: A- Aligned M. abscessus genome matrix constructed using Mauve software to infer phylogeny using the Neighbor-Net algorithm in the package SplitsTree4. B- The matrix of binary discrete characters (“0” and “1” for absence and presence, respectively) constructed using the orthologous group data found by orthoMCL to infer phylogeny using the Neighbor-Net algorithm in the package SplitsTree4. (XLS 28 KB) [file 12864_2013_6049_MOESM1_ESM.xls]

## Sheet: Feuil1
Figure 1A	M. abscessus T	M. bolletii T	M. massiliense T	Go06	M115	M139	M152	M154	M172	M18	M24	47J26	M93	M94
M. abscessus T	0	0.0783023	0.117706	0.0265766	0.0787413	0.0727055	0.0521976	0.0724824	0.0824677	0.0737473	0.0944436	0.0712971	0.0713965	0.0677195
M. bolletii T	0.0783023	0	0.115796	0.082608	0.0819722	0.086064	0.0756249	0.0765418	0.0833499	0.0813872	0.0928149	0.0807289	0.0800539	0.0849998
M. massiliense T	0.117706	0.115796	0	0.117399	0.106897	0.093044	0.107823	0.100398	0.11137	0.102884	0.13336	0.0967659	0.123811	0.123003
Go06	0.0265766	0.082608	0.117399	0	0.0837684	0.0746657	0.0622694	0.0756897	0.0876802	0.0817505	0.0958563	0.0773025	0.0739782	0.0716708
M115	0.0787413	0.0819722	0.106897	0.0837684	0	0.0733128	0.0726226	0.06329	0.0699378	0.0608792	0.0978706	0.0607226	0.072845	0.080205
M139	0.0727055	0.086064	0.093044	0.0746657	0.0733128	0	0.0699818	0.0670467	0.0771154	0.0662406	0.0998036	0.0663325	0.0841836	0.0810834
M152	0.0521976	0.0756249	0.107823	0.0622694	0.0726226	0.0699818	0	0.0688561	0.0801014	0.0701957	0.0883547	0.0624385	0.0675843	0.047851
M154	0.0724824	0.0765418	0.100398	0.0756897	0.06329	0.0670467	0.0688561	0	0.0435576	0.0576197	0.0927625	0.0562202	0.0791416	0.077894
M172	0.0824677	0.0833499	0.11137	0.0876802	0.0699378	0.0771154	0.0801014	0.0435576	0	0.0718142	0.0973967	0.0655202	0.0896655	0.0885181
M18	0.0737473	0.0813872	0.102884	0.0817505	0.0608792	0.0662406	0.0701957	0.0576197	0.0718142	0	0.0961318	0.0367936	0.0767913	0.079223
M24	0.0944436	0.0928149	0.13336	0.0958563	0.0978706	0.0998036	0.0883547	0.0927625	0.0973967	0.0961318	0	0.0951011	0.100377	0.096005
47J26	0.0712971	0.0807289	0.0967659	0.0773025	0.0607226	0.0663325	0.0624385	0.0562202	0.0655202	0.0367936	0.0951011	0	0.0782318	0.0758636
M93	0.0713965	0.0800539	0.123811	0.0739782	0.072845	0.0841836	0.0675843	0.0791416	0.0896655	0.0767913	0.100377	0.0782318	0	0.0799789
M94	0.0677195	0.0849998	0.123003	0.0716708	0.080205	0.0810834	0.047851	0.077894	0.0885181	0.079223	0.096005	0.0758636	0.0799789	0
nexus
BEGIN Trees;
[TREES]
[1] tree 'NJ'=[&R] (M._abscessus_T:0.011145304,Go_06:0.015431296,((M152:0.018608892,M94:0.029242108):0.0069611124,(M93:0.03805522,((M._bolletii_T:0.038503565,M24:0.054311335):0.0030730204,((M._massiliense_T:0.06449629,M139:0.02854771):0.007703505,((M115:0.032341637,(M18:0.019638987,47J26:0.017154612):0.010062463):8.010266E-4,(M154:0.016960323,M172:0.026597278):0.011723461):0.0011871484):0.0057283…
END; [Trees]
Figure 2B	M. abscessus T	M. massiliense T	Go06	M115	M139	M152	M154	M172	M18	M24	47J26	M93	M94	M. bolletii T
M. abscessus T	1	0.914508	0.992494	0.897024	0.934213	0.948254	0.925492	0.895885	0.92774	0.898171	0.920984	0.940091	0.938802	0.93165
M. massiliense T	0.914508	1	0.910838	0.919041	0.935728	0.917962	0.935883	0.946028	0.934988	0.932211	0.936313	0.906447	0.909974	0.93165
Go06	0.992494	0.910838	1	0.894669	0.929452	0.939629	0.922839	0.897832	0.927301	0.89804	0.920984	0.932928	0.931364	0.926861
M115	0.897024	0.919041	0.894669	1	0.925124	0.910091	0.934336	0.951616	0.944652	0.911368	0.927677	0.934013	0.909227	0.921419
M139	0.934213	0.935728	0.929452	0.925124	1	0.924908	0.934336	0.941355	0.942675	0.925557	0.928803	0.916214	0.921013	0.915542
M152	0.948254	0.917962	0.939629	0.910091	0.924908	1	0.922176	0.919577	0.923128	0.935101	0.927461	0.932277	0.970893	0.92599
M154	0.925492	0.935883	0.922839	0.934336	0.934336	0.922176	1	0.995357	0.934778	0.936104	0.935441	0.911342	0.922176	0.926376
M172	0.895885	0.946028	0.897832	0.951616	0.941355	0.919577	0.995357	1	0.957171	0.912611	0.953152	0.922075	0.912452	0.946452
M18	0.92774	0.934988	0.927301	0.944652	0.942675	0.923128	0.934778	0.957171	1	0.931254	0.97606	0.933011	0.963101	0.923347
M24	0.898171	0.932211	0.89804	0.911368	0.925557	0.935101	0.936104	0.912611	0.931254	1	0.921632	0.921424	0.931789	0.958859
47J26	0.920984	0.936313	0.920984	0.927677	0.928803	0.927461	0.935441	0.953152	0.97606	0.921632	1	0.910354	0.917746	0.915542
M93	0.940091	0.906447	0.932928	0.934013	0.916214	0.932277	0.911342	0.922075	0.933011	0.921424	0.910354	1	0.931843	0.934915
M94	0.938802	0.909974	0.931364	0.909227	0.921013	0.970893	0.922176	0.912452	0.963101	0.931789	0.917746	0.931843	1	0.929909
M. bolletii T	0.93165	0.93165	0.926861	0.921419	0.915542	0.92599	0.926376	0.946452	0.923347	0.958859	0.915542	0.934915	0.929909	1
