# Supplementary material for: Genome analysis reveals three genomospecies in Mycobacterium abscessus
Source: BMC Genomics. 2014 May 12;15(1):359. doi: 10.1186/1471-2164-15-359 (PMC4035080; doi:10.1186/1471-2164-15-359)
Supplement: Supplementary file 2 — Additional file 2: The matrix used for Heatmap clusterisation of Mycobacterium abscessus type VII secretion system compared to Mycobacterium tuberculosis H37Rv. (XLS 26 KB) [file 12864_2013_6049_MOESM2_ESM.xls]

## Sheet: Feuil1
M._tub	M._abscessus_CIP104536_Type_strain	47J26	M93	M94	M152	M._bolletii_BD_Type_strain	M24	M._massiliense_CCUG_48898	M18	strain_GO_06	M154	M115	M139	M172
EccA1	1	1	0	0	1	1	1	1	1	1	1	1	1	1
EccCa1	0	0	0	0	0	0	0	0	1	0	0	0	0	0
EccCb1	0	0	0	0	0	0	0	0	1	0	0	0	0	0
EccD1	0	0	0	0	0	0	0	0	1	0	0	0	0	0
EccE1	0	0	0	0	0	0	0	0	1	0	0	0	0	0
EspA	2	0	0	0	0	0	0	0	0	0	0	1	0	0
EspB	0	0	0	0	0	0	0	0	0	0	0	0	0	0
EspC	0	0	0	0	0	0	0	0	0	0	0	0	0	0
EspD	0	0	0	0	0	0	0	0	0	0	0	0	0	0
EspE	0	0	0	0	0	0	0	0	0	0	0	0	0	0
EspF	0	0	0	0	0	0	0	0	0	0	0	0	0	0
EspG1	1	0	0	0	0	0	0	0	1	0	0	0	0	0
EspH	0	0	0	0	0	0	0	0	0	0	0	0	0	0
EspJ	0	0	0	0	0	0	0	0	0	0	0	0	0	0
EspK	0	1	0	0	0	0	0	1	0	0	0	0	0	0
EspI	1	1	1	1	1	1	1	1	1	1	1	1	1	1
EspR	0	1	1	1	1	1	1	1	1	1	1	1	1	1
EsxA_ESAT-6	1	1	0	0	0	0	0	0	1	1	0	0	0	0
EsxB/CFP-10	0	0	0	0	0	0	0	0	1	0	0	0	1	0
EccA2	1	1	0	0	0	0	0	0	0	0	0	0	1	0
EccB2	0	0	0	0	0	0	1	0	0	0	0	0	1	0
EccD2	0	0	0	0	0	0	1	0	0	0	0	0	0	0
EccE2	0	0	0	0	0	0	0	0	0	0	0	0	0	0
EspG2	0	0	0	0	0	0	0	0	0	0	0	0	0	0
EsxC	0	0	0	0	0	0	0	0	0	0	0	0	0	0
EsxD	0	0	0	0	0	0	0	0	0	0	0	0	0	0
MycP2	0	0	0	0	0	0	1	0	0	0	0	0	0	0
Rv3888c	1	1	1	1	0	1	1	0	1	0	1	1	1	1
EccA3	1	1	1	1	1	1	1	1	1	1	1	1	0	1
EccB3	1	1	1	1	1	1	1	1	1	1	1	1	1	1
EccC3	1	1	1	1	1	1	1	1	1	1	1	1	1	1
EccD3	1	1	1	1	1	1	1	1	1	1	1	1	1	1
EccE3	1	1	1	1	1	1	1	1	1	1	1	1	1	1
EspG3	1	1	1	1	1	1	1	1	1	1	1	1	1	1
EsxG	1	1	1	1	1	1	1	1	1	1	1	1	1	1
EsxH	1	1	1	1	1	1	1	1	1	1	1	1	0	1
MycP3	1	1	1	1	1	1	1	1	1	1	1	1	1	1
EccB4	1	1	1	0	0	0	1	1	0	1	1	1	1	1
EccC4	1	1	1	0	1	1	1	1	0	1	1	1	1	1
EccD4	1	1	0	0	1	1	1	1	0	1	1	1	1	1
EsxU	1	1	0	1	1	1	1	1	1	1	1	1	1	1
EsxT	1	1	0	1	1	1	1	1	1	1	1	1	1	1
Rv3446c	0	1	1	0	1	1	1	1	1	1	1	1	1	1
MycP4	1	1	0	0	1	1	0	0	1	1	1	1	1	0
EccA5	0	0	0	1	0	0	0	0	0	1	0	0	0	0
EccB5	0	0	0	0	0	0	0	0	0	0	0	0	0	0
EccC5	0	0	0	0	0	0	1	0	0	0	0	0	0	0
EccCa5	0	0	0	0	0	0	0	0	0	0	0	0	0	0
EccCb5	0	0	0	0	0	0	0	0	0	0	0	0	0	0
EccD5	0	0	1	0	0	0	0	0	0	0	0	0	1	0
EccE5	0	0	0	0	0	0	0	0	0	0	0	0	0	0
cyp143	0	0	0	0	0	0	0	0	0	0	0	0	0	0
Rv1786	0	0	0	0	0	0	0	0	0	0	0	0	0	0
EsxM	0	0	0	0	0	0	0	0	0	0	0	0	0	0
EsxN	0	0	0	0	0	0	0	0	0	0	0	0	0	0
Rv1794	1	1	1	1	0	0	1	1	1	1	1	1	1	1
MycP5	0	0	0	0	0	0	0	0	0	0	0	0	0	0
